# Supplementary material for: Taurine Reprograms Mammary-Gland Metabolism and Alleviates Inflammation Induced by Streptococcus uberis in Mice
Source: Front Immunol. 2021 Jun 10;12:696101. doi: 10.3389/fimmu.2021.696101 (PMC8222520; doi:10.3389/fimmu.2021.696101)
Supplement: Supplementary file 1 [file DataSheet_1.zip]

Archive with 3 entries (2 files):
- Supplementary materials-clean line numbers/Supplementary materials-clean line numbers.docx
- Supplementary materials-clean line numbers/Supplementary materials-clean line numbers.pdf
- Supplementary materials-clean line numbers/
